# Supplementary material for: Biomarkers in the early stage of PD-1 inhibitor treatment have shown superior predictive capabilities for immune-related thyroid dysfunction
Source: Front Immunol. 2024 Oct 10;15:1458488. doi: 10.3389/fimmu.2024.1458488 (PMC11499093; doi:10.3389/fimmu.2024.1458488)
Supplement: Supplementary file 5 [file Table4.xlsx]

## Sheet: pre-treatment irTD vs non-irTD
proteinID	AveExp.MQ	AveExp.CQ	logFC	P.Value	adj.P.Val	foldchange	Regulation	entrezID	uniprotID
ENA-78	9.29514	10.5235	1.22835	0.000524641	0.062957	2.34299	up	6374	P42830
VEGF R3	9.84467	11.269	1.42428	0.00216495	0.11559	2.68381	up	2324	P35916
HCC-4	10.4933	11.4067	0.913394	0.00288974	0.11559	1.88347	up	6360	O15467
GDNF	6.57126	7.93839	1.36714	0.0113558	0.272539	2.57958	up	2668	P39905
Eotaxin-3	7.29985	4.64898	-2.65087	0.0103252	0.272539	0.159224	down	10344	Q9Y258
Insulin	7.37461	8.76034	1.38572	0.0164358	0.283973	2.61303	up	3630	P01308
CXCL16	10.9465	10.2039	-0.74262	0.0165651	0.283973	0.597653	down	58191	Q9H2A7
NT-3	9.04613	10.3987	1.35261	0.0246928	0.329237	2.55374	up	4908	P20783
MIP-3b	10.2699	11.0234	0.753572	0.0230817	0.329237	1.68596	up	6363	Q99731
TARC	9.51982	10.2455	0.725695	0.0283034	0.339641	1.6537	up	6361	Q92583
Eotaxin	8.61498	8.0854	-0.529589	0.0391205	0.395991	0.692752	down	6356	P51671
IL-6R	11.745	11.3015	-0.443444	0.0443474	0.395991	0.735377	down	3570	P08887
MIP-1d	11.1663	10.575	-0.591362	0.0468071	0.395991	0.663716	down	6359	Q16663
FGF-4	10.1983	11.4566	1.2584	0.0455594	0.395991	2.3923	up	2249	P08620
TGFb1	5.21924	7.77635	2.55712	0.0494988	0.395991	5.8853	up	7040	P01137
MIP-1a	7.21605	7.92996	0.71391	0.0575463	0.42121	1.64024	up	6348	P10147
IGFBP-4	13.5205	13.8552	0.334755	0.0655555	0.42121	1.26116	up	3487	P22692
IGF-1	8.08496	9.3686	1.28365	0.0642168	0.42121	2.43453	up	3479	P05019
NGF R	6.14951	7.00566	0.856154	0.0666915	0.42121	1.81021	up	4804	P08138
IL-17F	9.02347	10.4405	1.41699	0.0708793	0.425276	2.67028	up	112744	Q96PD4
IL-1ra	3.66358	2.20169	-1.46189	0.0903531	0.492835	0.363018	down	3557	P18510
IL-5	7.45597	8.22583	0.769859	0.0889241	0.492835	1.7051	up	3567	P05113
I-309	6.09419	5.56818	-0.526017	0.113325	0.509616	0.694469	down	6346	P22362
b-NGF	7.12648	8.05499	0.928515	0.129836	0.509616	1.90332	up	4803	P01138
EG-VEGF	7.75073	8.33886	0.588132	0.130241	0.509616	1.5033	up	84432	P58294
GDF-15	10.8331	11.1102	0.277048	0.0997858	0.509616	1.21171	up	9518	Q99988
HGF	7.59599	7.93282	0.336822	0.131651	0.509616	1.26297	up	3082	P14210
GRO	4.12947	4.71599	0.586519	0.129617	0.509616	1.50162	up	2919	P09341
MCP-2	5.05213	5.54079	0.488664	0.126528	0.509616	1.40314	up	6355	P80075
MCP-4	7.92649	8.37781	0.451316	0.107895	0.509616	1.36729	up	6357	Q99616
TECK	9.66935	10.1101	0.44076	0.123846	0.509616	1.35732	up	6370	O15444
IL-11	7.44896	6.5317	-0.917266	0.136006	0.510024	0.529511	down	3589	P20809
OPG	8.01026	8.42519	0.414931	0.141599	0.514905	1.33323	up	4982	O00300
IL-16	3.69932	2.88449	-0.814828	0.14589	0.514906	0.568476	down	3603	Q14005
IL-13	3.74569	4.14585	0.400155	0.172479	0.545476	1.31965	up	3596	P35225
TIMP-1	14.6356	14.4318	-0.203848	0.169995	0.545476	0.868232	down	7076	P01033
HCC-1	9.0975	8.94964	-0.147858	0.172734	0.545476	0.902589	down	6358	Q16627
IL-31	8.72336	9.62827	0.904916	0.164867	0.545476	1.87244	up	386653	Q6EBC2
TGFb3	8.87143	9.76173	0.890303	0.194277	0.597776	1.85357	up	7043	P10600
TNF RII	14.4284	14.279	-0.149435	0.223052	0.669157	0.901604	down	7133	P20333
PARC	7.82495	7.51035	-0.314597	0.232817	0.681416	0.804076	down	6362	P55774
MIP-3a	4.97638	5.41372	0.437339	0.23913	0.683228	1.3541	up	6364	P78556
IL-17	3.60002	3.19933	-0.400693	0.2451	0.684	0.757494	down	3605	Q16552
BMP-4	9.49645	10.3291	0.832685	0.261109	0.68779	1.781	up	652	P12644
FGF-7	7.75614	8.36861	0.612469	0.263653	0.68779	1.52887	up	2252	P21781
GCP-2	6.1173	5.10576	-1.01154	0.258503	0.68779	0.496017	down	6372	P80162
MIG	4.36605	3.71626	-0.649786	0.272586	0.688053	0.637375	down	4283	Q07325
TIMP-2	14.1873	14.0472	-0.140101	0.277318	0.688053	0.907456	down	7077	P16035
BMP-7	8.41663	9.52249	1.10586	0.280955	0.688053	2.15227	up	655	P18075
AR	6.90249	7.51913	0.616645	0.299093	0.700567	1.53331	up	374	P15514
BMP-5	10.0316	10.7429	0.711307	0.303579	0.700567	1.63729	up	653	P22003
TSLP	6.50638	7.3515	0.845122	0.296117	0.700567	1.79642	up	85480	Q969D9
MCSF	1.30036	0.809813	-0.490543	0.338737	0.739063	0.711757	down	1435	P09603
IGFBP-6	15.7469	15.6268	-0.120089	0.336869	0.739063	0.920131	down	3489	P24592
IL-9	11.4492	11.669	0.219749	0.338203	0.739063	1.16453	up	3578	P15248
IL-12p40	4.04698	3.49175	-0.555238	0.396072	0.748874	0.680545	down	3593	P29460
RANTES	13.4712	13.3775	-0.0936076	0.3994	0.748874	0.937176	down	6352	P13501
TNF RI	10.5718	10.3639	-0.207875	0.395244	0.748874	0.865812	down	7132	P19438
bFGF	6.80275	7.19664	0.393889	0.368661	0.748874	1.31393	up	2247	P09038
IGFBP-2	13.1474	13.024	-0.123465	0.366346	0.748874	0.91798	down	3485	P18065
PIGF	5.61896	6.03923	0.420269	0.386079	0.748874	1.33818	up	5228	P49763
VEGF	8.73974	9.04843	0.308689	0.363099	0.748874	1.23858	up	7422	P15692
IL-28A	6.84812	6.44263	-0.405486	0.356703	0.748874	0.754982	down	282616	Q8IZJ0
MSP	10.7496	11.0847	0.335088	0.394613	0.748874	1.26145	up	4485	P26927
CTACK	11.0593	11.2009	0.141634	0.426616	0.787599	1.10315	up	10850	Q9Y4X3
GM-CSF	7.23347	7.45974	0.226266	0.44401	0.795242	1.1698	up	1437	P04141
IL-18 BPa	8.919	8.55469	-0.364306	0.441946	0.795242	0.776843	down	10068	O95998
IL-1b	1.51473	1.20948	-0.30525	0.467951	0.802201	0.809302	down	3553	P01584
PDGF-AA	14.4116	14.3311	-0.0804131	0.458371	0.802201	0.945787	down	5154	P04085
TGFa	11.3102	11.5507	0.240488	0.462651	0.802201	1.18139	up	7039	P01135
EGF R	13.7448	13.8394	0.0946238	0.485424	0.820434	1.06779	up	1956	P00533
IL-2	5.00767	5.20857	0.200901	0.49414	0.823567	1.14942	up	3558	P60568
BLC	5.50154	5.29585	-0.205691	0.518497	0.835608	0.867124	down	10563	O43927
PDGF-BB	10.2521	10.1752	-0.0768656	0.522255	0.835608	0.948115	down	5155	P01127
IGFBP-3	15.0642	15.1832	0.119001	0.512166	0.835608	1.08598	up	3486	P17936
SCF	8.20922	8.46669	0.257475	0.55783	0.869346	1.19538	up	4254	P21583
CCL28	9.23984	9.41024	0.170406	0.55286	0.869346	1.12538	up	56477	Q9NRJ3
ICAM-1	15.5818	15.4557	-0.126081	0.574356	0.883624	0.916317	down	3383	P05362
G-CSF	6.04231	5.8243	-0.218012	0.59968	0.899521	0.859749	down	1440	P09919
IL-8	6.56703	6.70745	0.140428	0.595626	0.899521	1.10223	up	3576	P10145
BDNF	9.69357	9.54365	-0.149924	0.623892	0.924285	0.901298	down	627	P23560
IFNg	2.97602	2.83664	-0.139389	0.679539	0.959349	0.907904	down	3458	P01579
BTC	9.52802	9.39222	-0.1358	0.674386	0.959349	0.910165	down	685	P35070
I-TAC	7.99816	8.14082	0.142659	0.676907	0.959349	1.10394	up	6373	O14625
MPIF-1	7.98968	8.12373	0.134053	0.669566	0.959349	1.09737	up	6368	P55773
IL-7	7.29121	7.19182	-0.0993838	0.692331	0.965059	0.933432	down	3574	P13232
6Ckine	8.62335	8.28831	-0.335041	0.699668	0.965059	0.792761	down	6366	O00585
IL-12p70	1.45252	1.37421	-0.078304	0.740745	0.984375	0.94717	down	3592	P29459
TNFb	8.87311	8.78332	-0.0897947	0.771094	0.984375	0.939656	down	4050	Q06643
IGFBP-1	11.8298	11.7818	-0.0480624	0.767515	0.984375	0.967234	down	3484	P08833
MCSF R	13.6939	13.728	0.0340842	0.734814	0.984375	1.02391	up	1436	P07333
NT-4	7.60736	7.89684	0.289483	0.749489	0.984375	1.2222	up	4909	P34130
Axl	7.27654	7.07822	-0.198328	0.725497	0.984375	0.87156	down	558	P30530
NAP-2	8.66626	8.74597	0.0797037	0.770897	0.984375	1.0568	up	5473	P02775
Eotaxin-2	7.61159	7.62399	0.012399	0.961718	0.992591	1.00863	up	6369	O00175
IL-1a	4.13359	4.0569	-0.0766867	0.819962	0.992591	0.948233	down	3552	P01583
IL-4	4.39219	4.31936	-0.0728289	0.859979	0.992591	0.950772	down	3565	P05112
IL-6	5.73382	5.71882	-0.0149988	0.955219	0.992591	0.989657	down	3569	P05231
IL-10	5.92332	5.95619	0.0328692	0.899461	0.992591	1.02304	up	3586	P22301
IL-15	4.98996	5.04938	0.0594168	0.827945	0.992591	1.04204	up	3600	P40933
MCP-1	7.44391	7.45576	0.0118489	0.956299	0.992591	1.00825	up	6347	P13500
MIP-1b	6.6644	6.66626	0.00186053	0.992591	0.992591	1.00129	up	6351	P13236
TNFa	6.16345	6.13644	-0.0270102	0.914635	0.992591	0.981452	down	4049	P01374
EGF	5.47079	5.45759	-0.0132051	0.938479	0.992591	0.990889	down	1950	P01133
GH	7.33713	7.34136	0.00423127	0.990285	0.992591	1.00294	up	2688	P01241
HB-EGF	6.32066	6.39456	0.0738916	0.940406	0.992591	1.05255	up	1839	Q99075
SCF R	13.7883	13.7465	-0.0418785	0.830525	0.992591	0.971389	down	3815	P10721
VEGF R2	11.6113	11.6449	0.0336337	0.865516	0.992591	1.02359	up	3791	P35968
VEGF-D	8.28639	8.20189	-0.0844955	0.885087	0.992591	0.943114	down	2277	O43915
IL-29	10.2776	10.2261	-0.0514353	0.857275	0.992591	0.964976	down	282618	Q8IU54
IP-10	7.70326	7.7217	0.0184342	0.971522	0.992591	1.01286	up	3627	P02778
LIF	7.05716	6.99679	-0.0603717	0.827644	0.992591	0.959017	down	3976	P15018
LIGHT	7.62583	7.71627	0.090441	0.797627	0.992591	1.0647	up	8740	O43557
Lymphotactin	7.68437	7.69942	0.0150571	0.980583	0.992591	1.01049	up	6375	P47992
MCP-3	5.74892	5.76516	0.0162376	0.954226	0.992591	1.01132	up	6354	P80098
MDC	10.059	10.0477	-0.0113281	0.973603	0.992591	0.992179	down	6367	O00626
MIF	9.73413	9.81548	0.0813549	0.79636	0.992591	1.05801	up	4282	P14174
OPN	11.2102	11.268	0.0577513	0.869877	0.992591	1.04084	up	6696	P10451
PF4	14.0229	14.0184	-0.00453901	0.980528	0.992591	0.996859	down	5196	P02776
SDF-1a	6.50946	6.54321	0.0337513	0.920999	0.992591	1.02367	up	6387	?P48061

## Sheet: non-irTD pre vs post-treatment
proteinID	AveExp.non-irTD pre-treatment	AveExp..non-irTD post-treatment	logFC	P.Value	adj.P.Val	foldchange	Regulation	entrezID	uniprotID
IL-7	7.19182	6.19823	-0.993595	0.000175284	0.00701137	0.502225	down	3574	P13232
IGFBP-2	13.024	13.4267	0.402767	0.000143563	0.00701137	1.32204	up	3485	P18065
PARC	7.51035	8.47953	0.969185	6.88595e-05	0.00701137	1.95773	up	6362	P55774
IL-13	4.14585	3.169	-0.976852	0.000337111	0.00886969	0.508087	down	3596	P35225
b-NGF	8.05499	7.39686	-0.658137	0.000369571	0.00886969	0.633696	down	4803	P01138
GM-CSF	7.45974	6.45277	-1.00697	0.000636182	0.00998978	0.497589	down	1437	P04141
IL-8	6.70745	5.67156	-1.03589	0.000749233	0.00998978	0.487715	down	3576	P10145
IL-10	5.95619	5.19812	-0.758069	0.00064932	0.00998978	0.591287	down	3586	P22301
OPG	8.42519	8.0218	-0.403392	0.000735695	0.00998978	0.756079	down	4982	O00300
G-CSF	5.8243	3.76772	-2.05659	0.00126053	0.0117459	0.240384	down	1440	P09919
IL-5	8.22583	6.98534	-1.24049	0.00137035	0.0117459	0.423228	down	3567	P05113
IL-15	5.04938	4.20495	-0.844428	0.00112534	0.0117459	0.556932	down	3600	P40933
IGFBP-1	11.7818	12.212	0.430251	0.00132224	0.0117459	1.34747	up	3484	P08833
CXCL16	10.2039	11.6017	1.39778	0.00133433	0.0117459	2.63495	up	58191	Q9H2A7
IL-2	5.20857	4.41294	-0.79563	0.00226119	0.0169589	0.576092	down	3558	P60568
ENA-78	10.5235	10.0064	-0.517082	0.00219581	0.0169589	0.698784	down	6374	P42830
IL-6	5.71882	4.95853	-0.760291	0.00261607	0.0184664	0.590377	down	3569	P05231
VEGF	9.04843	7.96977	-1.07866	0.00391235	0.0260823	0.473469	down	7422	P15692
GDNF	7.93839	7.39172	-0.546673	0.00491232	0.0310252	0.684597	down	2668	P39905
VEGF R3	11.269	10.4325	-0.836458	0.00539612	0.0323767	0.560017	down	2324	P35916
Insulin	8.76034	8.17334	-0.587002	0.00569818	0.032561	0.665725	down	3630	P01308
TNFb	8.78332	8.05178	-0.731538	0.00617178	0.0336642	0.602261	down	4050	Q06643
MCP-1	7.45576	6.91457	-0.541187	0.00719458	0.0375369	0.687205	down	6347	P13500
TNFa	6.13644	5.41796	-0.718484	0.00777469	0.0388734	0.607736	down	4049	P01374
FGF-4	11.4566	10.6961	-0.760507	0.00969637	0.0465426	0.590289	down	2249	P08620
BDNF	9.54365	8.97374	-0.569909	0.0117657	0.0543031	0.673659	down	627	P23560
IL-6R	11.3015	10.6109	-0.690564	0.0143915	0.0639621	0.619612	down	3570	P08887
IGFBP-6	15.6268	15.9158	0.289026	0.0166028	0.0687014	1.22181	up	3489	P24592
TGFb3	9.76173	9.07672	-0.685016	0.0165575	0.0687014	0.621999	down	7043	P10600
IGF-1	9.3686	8.84089	-0.52771	0.0173853	0.0695412	0.693655	down	3479	P05019
CCL28	9.41024	9.84023	0.429992	0.0186942	0.0723647	1.34723	up	56477	Q9NRJ3
Eotaxin	8.0854	7.3896	-0.695792	0.0200658	0.0752467	0.61737	down	6356	P51671
IL-1a	4.0569	3.54246	-0.514438	0.0307731	0.111902	0.700066	down	3552	P01583
MCP-2	5.54079	5.04773	-0.49306	0.0327787	0.11569	0.710516	down	6355	P80075
TIMP-2	14.0472	13.6256	-0.421593	0.0339446	0.116382	0.7466	down	7077	P16035
Eotaxin-2	7.62399	7.2692	-0.354788	0.0394442	0.127927	0.781985	down	6369	O00175
EGF	5.45759	5.23734	-0.22025	0.0387758	0.127927	0.858417	down	1950	P01133
NT-3	10.3987	9.77161	-0.627132	0.0413335	0.130527	0.647462	down	4908	P20783
NGF R	7.00566	6.44424	-0.561427	0.0506378	0.151913	0.677631	down	4804	P08138
SCF R	13.7465	14.0185	0.272053	0.0494203	0.151913	1.20752	up	3815	P10721
IL-11	6.5317	4.34644	-2.18526	0.0560242	0.159998	0.219873	down	3589	P20809
IL-12p70	1.37421	1.01469	-0.359521	0.056154	0.159998	0.779424	down	3592	P29459
IP-10	7.7217	8.77738	1.05568	0.0573325	0.159998	2.07869	up	3627	P02778
IFNg	2.83664	2.3476	-0.489034	0.0648778	0.176939	0.712502	down	3458	P01579
MIP-3a	5.41372	5.08924	-0.324478	0.0665624	0.1775	0.798587	down	6364	P78556
PDGF-BB	10.1752	10.0393	-0.135878	0.0771203	0.196903	0.910116	down	5155	P01127
IL-9	11.669	11.9053	0.236369	0.0757943	0.196903	1.17802	up	3578	P15248
MCSF	0.809813	0.510967	-0.298846	0.0809319	0.198201	0.812902	down	1435	P09603
TIMP-1	14.4318	14.2829	-0.14885	0.0807842	0.198201	0.901969	down	7076	P01033
IL-1ra	2.20169	2.99456	0.792873	0.0866033	0.204467	1.73252	up	3557	P18510
TGFa	11.5507	11.804	0.253347	0.0868987	0.204467	1.19197	up	7039	P01135
TGFb1	7.77635	6.72486	-1.05149	0.0899658	0.207613	0.482469	down	7040	P01137
IL-31	9.62827	10.1101	0.481859	0.0929382	0.210426	1.39654	up	386653	Q6EBC2
RANTES	13.3775	13.2419	-0.135664	0.0974481	0.216551	0.910251	down	6352	P13501
SCF	8.46669	8.14248	-0.324217	0.111577	0.243441	0.798732	down	4254	P21583
IL-12p40	3.49175	2.56047	-0.93128	0.122907	0.258751	0.524393	down	3593	P29460
HCC-4	11.4067	11.2956	-0.11107	0.122142	0.258751	0.925901	down	6360	O15467
IL-1b	1.20948	0.83968	-0.369804	0.1572	0.319729	0.773888	down	3553	P01584
Eotaxin-3	4.64898	5.72644	1.07746	0.15645	0.319729	2.11032	up	10344	Q9Y258
IL-17	3.19933	2.56725	-0.632082	0.160646	0.321291	0.645245	down	3605	Q16552
MIG	3.71626	2.80029	-0.915977	0.174472	0.343223	0.529985	down	4283	Q07325
IL-16	2.88449	2.31375	-0.570736	0.186668	0.345797	0.673273	down	3603	Q14005
IGFBP-4	13.8552	14.0326	0.177361	0.184704	0.345797	1.13081	up	3487	P22692
6Ckine	8.28831	8.82988	0.541577	0.187307	0.345797	1.45556	up	6366	O00585
PF4	14.0184	14.1475	0.129071	0.183658	0.345797	1.09359	up	5196	P02776
FGF-7	8.36861	8.13763	-0.230977	0.203251	0.369548	0.852058	down	2252	P21781
MCP-4	8.37781	8.13339	-0.244414	0.210797	0.377546	0.844158	down	6357	Q99616
TARC	10.2455	10.4877	0.242154	0.21453	0.378581	1.18276	up	6361	Q92583
GDF-15	11.1102	11.2446	0.134377	0.220099	0.382781	1.09762	up	9518	Q99988
NT-4	7.89684	7.45841	-0.438436	0.227111	0.389332	0.737934	down	4909	P34130
MIP-1a	7.92996	7.76842	-0.161532	0.234862	0.396951	0.894075	down	6348	P10147
CTACK	11.2009	11.3406	0.139707	0.256494	0.427491	1.10168	up	10850	Q9Y4X3
MCP-3	5.76516	5.93804	0.172882	0.264816	0.435313	1.12731	up	6354	P80098
GRO	4.71599	4.39277	-0.323222	0.271124	0.439661	0.799283	down	2919	P09341
EG-VEGF	8.33886	8.14868	-0.190182	0.306669	0.487982	0.876495	down	84432	P58294
IGFBP-3	15.1832	15.3374	0.154163	0.310452	0.487982	1.11278	up	3486	P17936
IL-29	10.2261	10.3867	0.160606	0.313122	0.487982	1.11776	up	282618	Q8IU54
PDGF-AA	14.3311	14.4346	0.103499	0.324291	0.492594	1.07438	up	5154	P04085
MDC	10.0477	9.85447	-0.193217	0.322068	0.492594	0.874653	down	6367	O00626
EGF R	13.8394	13.921	0.081577	0.342999	0.514498	1.05817	up	1956	P00533
I-309	5.56818	5.36799	-0.200183	0.377996	0.553164	0.87044	down	6346	P22362
AR	7.51913	7.77873	0.259601	0.375616	0.553164	1.19715	up	374	P15514
HCC-1	8.94964	9.02669	0.0770441	0.413817	0.59829	1.05485	up	6358	Q16627
MCSF R	13.728	13.7865	0.0584576	0.433085	0.608247	1.04135	up	1436	P07333
PIGF	6.03923	5.82051	-0.218717	0.435911	0.608247	0.859329	down	5228	P49763
IL-17F	10.4405	10.6529	0.212428	0.425907	0.608247	1.15864	up	112744	Q96PD4
NAP-2	8.74597	8.8704	0.12443	0.442615	0.610504	1.09008	up	5473	P02775
VEGF R2	11.6449	11.7522	0.107298	0.457864	0.62436	1.07721	up	3791	P35968
MPIF-1	8.12373	8.2784	0.154666	0.473261	0.638104	1.11316	up	6368	P55773
BLC	5.29585	5.445	0.149144	0.487603	0.642993	1.10891	up	10563	O43927
Axl	7.07822	7.29812	0.219908	0.4846	0.642993	1.16466	up	558	P30530
IL-28A	6.44263	6.71062	0.267988	0.495722	0.646594	1.20413	up	282616	Q8IZJ0
IL-4	4.31936	4.17409	-0.145264	0.511692	0.653224	0.904214	down	3565	P05112
TSLP	7.3515	7.59032	0.238823	0.509778	0.653224	1.18003	up	85480	Q969D9
Lymphotactin	7.69942	8.01672	0.317297	0.520835	0.657897	1.24599	up	6375	P47992
TNF RII	14.279	14.2128	-0.0661628	0.542493	0.671126	0.955175	down	7133	P20333
VEGF-D	8.20189	8.05722	-0.14467	0.538584	0.671126	0.904586	down	2277	O43915
IL-18 BPa	8.55469	8.7688	0.214104	0.550992	0.674684	1.15998	up	10068	O95998
OPN	11.268	11.4121	0.144129	0.607002	0.73576	1.10506	up	6696	P10451
MIP-1b	6.66626	6.57995	-0.0863177	0.621016	0.74522	0.941924	down	6351	P13236
LIF	6.99679	7.09066	0.0938711	0.644948	0.766274	1.06723	up	3976	P15018
GH	7.34136	7.16608	-0.175278	0.666077	0.783619	0.885597	down	2688	P01241
I-TAC	8.14082	8.21851	0.0776914	0.697945	0.81314	1.05533	up	6373	O14625
TNF RI	10.3639	10.4373	0.0734092	0.71947	0.814494	1.0522	up	7132	P19438
BMP-5	10.7429	10.835	0.0920525	0.716269	0.814494	1.06589	up	653	P22003
BTC	9.39222	9.4578	0.0655888	0.709124	0.814494	1.04651	up	685	P35070
MIP-3b	11.0234	10.954	-0.0694517	0.73174	0.820643	0.953	down	6363	Q99731
BMP-4	10.3291	10.4411	0.111984	0.752449	0.832551	1.08071	up	652	P12644
HGF	7.93282	7.87837	-0.0544416	0.756234	0.832551	0.962967	down	3082	P14210
HB-EGF	6.39456	6.54866	0.154101	0.788799	0.860508	1.11273	up	1839	Q99075
MIP-1d	10.575	10.5247	-0.0502876	0.806706	0.872114	0.965744	down	6359	Q16663
GCP-2	5.10576	4.98398	-0.121776	0.839562	0.899531	0.919056	down	6372	P80162
bFGF	7.19664	7.21921	0.0225668	0.881945	0.936579	1.01577	up	2247	P09038
ICAM-1	15.4557	15.4437	-0.0120122	0.901437	0.941323	0.991708	down	3383	P05362
MIF	9.81548	9.79573	-0.0197537	0.902101	0.941323	0.986401	down	4282	P14174
TECK	10.1101	10.0958	-0.0143513	0.932026	0.964164	0.990102	down	6370	O15444
MSP	11.0847	11.0971	0.0123765	0.941657	0.965802	1.00862	up	4485	P26927
BMP-7	9.52249	9.53463	0.012134	0.972849	0.989338	1.00845	up	655	P18075
SDF-1a	6.54321	6.53975	-0.00345841	0.985039	0.993316	0.997606	down	6387	?P48061
LIGHT	7.71627	7.71764	0.00136567	0.995264	0.995264	1.00095	up	8740	O43557

## Sheet: irTD pre vs post-treatment
proteinID	AveExp.irTD pre-treatment	AveExp.irTD post-treatment	logFC	P.Value	adj.P.Val	foldchange	Regulation	entrezID	uniprotID
AR	6.90249	8.3865	1.48401	0.000244719	0.00911283	2.79725	up	374	P15514
Insulin	7.37461	8.98491	1.6103	0.000100189	0.00911283	3.05315	up	3630	P01308
TGFb1	5.21924	8.68929	3.47005	0.000202924	0.00911283	11.0813	up	7040	P01137
SDF-1a	6.50946	7.20913	0.69967	0.000303761	0.00911283	1.62413	up	6387	?P48061
IL-16	3.69932	5.18786	1.48854	0.000569343	0.0102573	2.80605	up	3603	Q14005
MIP-3b	10.2699	10.9328	0.662879	0.000484891	0.0102573	1.58324	up	6363	Q99731
MSP	10.7496	11.6172	0.8676	0.000598345	0.0102573	1.82462	up	4485	P26927
IL-12p70	1.45252	2.50139	1.04887	0.000799037	0.0104343	2.06892	up	3592	P29459
IP-10	7.70326	9.61745	1.91419	0.000789725	0.0104343	3.76902	up	3627	P02778
MCP-2	5.05213	5.70701	0.654887	0.000869525	0.0104343	1.57449	up	6355	P80075
TARC	9.51982	10.382	0.862161	0.00103384	0.0112782	1.81776	up	6361	Q92583
BDNF	9.69357	8.96609	-0.727477	0.00114069	0.0114069	0.603959	down	627	P23560
IL-4	4.39219	5.16713	0.774939	0.00176313	0.016275	1.71112	up	3565	P05112
IL-1a	4.13359	5.00321	0.869626	0.00214679	0.018401	1.82719	up	3552	P01583
bFGF	6.80275	7.76487	0.962125	0.00311224	0.0248979	1.94818	up	2247	P09038
BLC	5.50154	6.17708	0.675534	0.00476958	0.0346629	1.59719	up	10563	O43927
IL-17	3.60002	4.92458	1.32456	0.00577716	0.0346629	2.50457	up	3605	Q16552
MIP-1d	11.1663	11.6367	0.470399	0.00521844	0.0346629	1.38549	up	6359	Q16663
HCC-4	10.4933	11.3036	0.810263	0.00495385	0.0346629	1.75353	up	6360	O15467
IL-9	11.4492	12.0385	0.589307	0.0057369	0.0346629	1.50452	up	3578	P15248
CCL28	9.23984	9.79759	0.557755	0.00698891	0.0399366	1.47198	up	56477	Q9NRJ3
IGF-1	8.08496	9.362	1.27704	0.00809201	0.0441382	2.42341	up	3479	P05019
IFNg	2.97602	3.7962	0.820177	0.0114101	0.0547687	1.76562	up	3458	P01579
VEGF-D	8.28639	9.28038	0.993998	0.0110214	0.0547687	1.9917	up	2277	O43915
MPIF-1	7.98968	8.65323	0.663545	0.011304	0.0547687	1.58397	up	6368	P55773
NT-4	7.60736	8.70639	1.09903	0.0124158	0.0573037	2.1421	up	4909	P34130
BMP-4	9.49645	10.7756	1.27912	0.014304	0.0627258	2.4269	up	652	P12644
FGF-4	10.1983	11.2227	1.02443	0.0209086	0.0627258	2.03416	up	2249	P08620
FGF-7	7.75614	8.75241	0.996264	0.0197307	0.0627258	1.99483	up	2252	P21781
IGFBP-4	13.5205	13.891	0.370517	0.0158544	0.0627258	1.29282	up	3487	P22692
PIGF	5.61896	6.39645	0.777492	0.0192677	0.0627258	1.71415	up	5228	P49763
VEGF R3	9.84467	10.7193	0.874614	0.0176397	0.0627258	1.83352	up	2324	P35916
CXCL16	10.9465	10.366	-0.580511	0.0170936	0.0627258	0.668727	down	58191	Q9H2A7
IL-31	8.72336	9.39015	0.666798	0.0185118	0.0627258	1.58755	up	386653	Q6EBC2
LIGHT	7.62583	8.25673	0.630902	0.0160967	0.0627258	1.54853	up	8740	O43557
Lymphotactin	7.68437	8.33126	0.646892	0.019035	0.0627258	1.56579	up	6375	P47992
MCP-4	7.92649	8.47297	0.546481	0.0207881	0.0627258	1.46052	up	6357	Q99616
MDC	10.059	9.57152	-0.4875	0.0183347	0.0627258	0.71326	down	6367	O00626
NAP-2	8.66626	9.35796	0.6917	0.0207313	0.0627258	1.61519	up	5473	P02775
TECK	9.66935	10.1629	0.493527	0.0208058	0.0627258	1.40788	up	6370	O15444
TNF RI	10.5718	10.941	0.369272	0.0215119	0.0629618	1.2917	up	7132	P19438
IL-15	4.98996	5.56823	0.578269	0.0260906	0.0745445	1.49306	up	3600	P40933
BMP-7	8.41663	10.2469	1.83024	0.0279223	0.0779228	3.55597	up	655	P18075
IL-11	7.44896	8.89862	1.44966	0.0296279	0.0808033	2.73144	up	3589	P20809
GDNF	6.57126	7.47891	0.907656	0.0317404	0.0846412	1.87599	up	2668	P39905
TSLP	6.50638	7.2285	0.722126	0.0325889	0.0850146	1.64961	up	85480	Q969D9
NT-3	9.04613	10.0501	1.00395	0.0340288	0.0868821	2.00548	up	4908	P20783
PF4	14.0229	14.2417	0.218728	0.0374189	0.0935472	1.16371	up	5196	P02776
IL-1b	1.51473	2.05055	0.535819	0.040118	0.0982482	1.44977	up	3553	P01584
b-NGF	7.12648	8.03657	0.910096	0.0468194	0.108476	1.87917	up	4803	P01138
HB-EGF	6.32066	7.41002	1.08936	0.0470062	0.108476	2.1278	up	1839	Q99075
NGF R	6.14951	6.93405	0.784538	0.046494	0.108476	1.72254	up	4804	P08138
EGF	5.47079	5.24658	-0.224215	0.0488893	0.110693	0.856061	down	1950	P01133
IL-18 BPa	8.919	9.36725	0.448256	0.0507293	0.112732	1.36439	up	10068	O95998
IL-5	7.45597	8.01863	0.562656	0.0592335	0.12705	1.47699	up	3567	P05113
IL-12p40	4.04698	5.33187	1.28489	0.0596307	0.12705	2.43663	up	3593	P29460
PDGF-BB	10.2521	10.0515	-0.200612	0.0609794	0.12705	0.870181	down	5155	P01127
SCF	8.20922	8.75445	0.54523	0.0614076	0.12705	1.45925	up	4254	P21583
GRO	4.12947	4.66743	0.537954	0.0793225	0.161334	1.45191	up	2919	P09341
GCP-2	6.1173	5.18756	-0.929737	0.0826952	0.16539	0.524954	down	6372	P80162
HGF	7.59599	7.88299	0.286997	0.0878673	0.170066	1.2201	up	3082	P14210
IL-17F	9.02347	9.35835	0.334873	0.0871	0.170066	1.26127	up	112744	Q96PD4
MCP-3	5.74892	5.99318	0.24426	0.0925113	0.176212	1.18449	up	6354	P80098
TNFb	8.87311	8.50611	-0.367002	0.10776	0.198942	0.775392	down	4050	Q06643
TGFb3	8.87143	9.6896	0.818166	0.106492	0.198942	1.76316	up	7043	P10600
Eotaxin	8.61498	8.1931	-0.421883	0.11424	0.2016	0.74645	down	6356	P51671
Eotaxin-3	7.29985	6.16707	-1.13278	0.113702	0.2016	0.456038	down	10344	Q9Y258
HCC-1	9.0975	8.97027	-0.127234	0.111359	0.2016	0.915585	down	6358	Q16627
OPG	8.01026	8.2332	0.222938	0.125664	0.218546	1.16711	up	4982	O00300
GDF-15	10.8331	11.0393	0.206213	0.129419	0.221862	1.15366	up	9518	Q99988
EG-VEGF	7.75073	8.25677	0.506037	0.141293	0.235488	1.42014	up	84432	P58294
OPN	11.2102	11.6325	0.422319	0.140633	0.235488	1.34008	up	6696	P10451
IL-7	7.29121	6.98454	-0.306672	0.145481	0.236709	0.808505	down	3574	P13232
RANTES	13.4712	13.595	0.123866	0.145971	0.236709	1.08965	up	6352	P13501
MCSF	1.30036	1.70041	0.400058	0.151601	0.242562	1.31956	up	1435	P09603
I-TAC	7.99816	8.23615	0.237986	0.199498	0.314997	1.17935	up	6373	O14625
Eotaxin-2	7.61159	7.36615	-0.245441	0.215314	0.329279	0.843558	down	6369	O00175
IL-6	5.73382	5.9662	0.232375	0.212288	0.329279	1.17477	up	3569	P05231
BMP-5	10.0316	10.5791	0.547518	0.218301	0.329279	1.46157	up	653	P22003
EGF R	13.7448	13.6286	-0.116213	0.219519	0.329279	0.922606	down	1956	P00533
IL-13	3.74569	4.10947	0.363774	0.235338	0.34865	1.28679	up	3596	P35225
CTACK	11.0593	11.233	0.173714	0.258405	0.378154	1.12796	up	10850	Q9Y4X3
VEGF R2	11.6113	11.7479	0.136619	0.264198	0.381973	1.09933	up	3791	P35968
IL-8	6.56703	6.3128	-0.254223	0.275143	0.385547	0.838438	down	3576	P10145
VEGF	8.73974	8.38882	-0.35092	0.270627	0.385547	0.784084	down	7422	P15692
LIF	7.05716	7.27309	0.215927	0.276309	0.385547	1.16145	up	3976	P15018
IL-1ra	3.66358	4.07967	0.416096	0.286506	0.386301	1.33431	up	3557	P18510
MIP-1a	7.21605	7.36706	0.15101	0.281357	0.386301	1.11035	up	6348	P10147
IGFBP-6	15.7469	15.6498	-0.0970914	0.285819	0.386301	0.934916	down	3489	P24592
MIG	4.36605	4.92366	0.557615	0.331511	0.442014	1.47183	up	4283	Q07325
PDGF-AA	14.4116	14.3206	-0.0910076	0.338119	0.445872	0.938867	down	5154	P04085
IGFBP-1	11.8298	11.6605	-0.169342	0.378038	0.493093	0.889248	down	3484	P08833
MIF	9.73413	9.92082	0.186693	0.439571	0.567189	1.13815	up	4282	P14174
SCF R	13.7883	13.8765	0.0881768	0.450115	0.574615	1.06303	up	3815	P10721
TNFa	6.16345	5.98902	-0.174432	0.468568	0.58889	0.886116	down	4049	P01374
TNF RII	14.4284	14.497	0.0685628	0.473011	0.58889	1.04867	up	7133	P20333
IL-28A	6.84812	7.01899	0.170872	0.47602	0.58889	1.12574	up	282616	Q8IZJ0
IGFBP-3	15.0642	15.1424	0.0782255	0.511314	0.626099	1.05572	up	3486	P17936
IL-2	5.00767	5.13834	0.130662	0.550855	0.667703	1.0948	up	3558	P60568
TGFa	11.3102	11.2312	-0.0789872	0.572963	0.687556	0.946722	down	7039	P01135
G-CSF	6.04231	6.23987	0.197554	0.624728	0.727839	1.14675	up	1440	P09919
IL-6R	11.745	11.8466	0.101657	0.615965	0.727839	1.07301	up	3570	P08887
IL-29	10.2776	10.1756	-0.101975	0.624428	0.727839	0.931756	down	282618	Q8IU54
6Ckine	8.62335	8.97893	0.355584	0.63389	0.731412	1.2795	up	6366	O00585
GH	7.33713	7.50297	0.16584	0.652067	0.745219	1.12182	up	2688	P01241
MIP-1b	6.6644	6.73425	0.0698468	0.683488	0.766529	1.04961	up	6351	P13236
BTC	9.52802	9.43903	-0.0889879	0.680779	0.766529	0.940182	down	685	P35070
MCP-1	7.44391	7.52717	0.0832585	0.70725	0.785833	1.05941	up	6347	P13500
MCSF R	13.6939	13.7217	0.0277239	0.733299	0.807302	1.0194	up	1436	P07333
I-309	6.09419	6.15203	0.0578393	0.759971	0.826382	1.04091	up	6346	P22362
IGFBP-2	13.1474	13.1208	-0.0266797	0.764404	0.826382	0.981677	down	3485	P18065
MIP-3a	4.97638	4.92088	-0.0554996	0.772558	0.827741	0.962261	down	6364	P78556
GM-CSF	7.23347	7.29288	0.0594105	0.805735	0.855647	1.04204	up	1437	P04141
Axl	7.27654	7.13864	-0.137909	0.815003	0.857898	0.908835	down	558	P30530
ICAM-1	15.5818	15.5687	-0.0131402	0.868466	0.906225	0.990933	down	3383	P05362
ENA-78	9.29514	9.33489	0.0397486	0.88337	0.913831	1.02793	up	6374	P42830
TIMP-2	14.1873	14.1663	-0.0210236	0.894	0.916924	0.985533	down	7077	P16035
TIMP-1	14.6356	14.6464	0.0107517	0.926061	0.941757	1.00748	up	7076	P01033
IL-10	5.92332	5.93167	0.00834608	0.956008	0.964041	1.0058	up	3586	P22301
PARC	7.82495	7.8097	-0.0152432	0.964642	0.964642	0.98949	down	6362	P55774

## Sheet: post-treatment irTD vs non-irTD
proteinID	AveExp. irTD post-treatment	AveExp.non-irTD post-treatment	logFC	P.Value	adj.P.Val	foldchange	Regulation	entrezID	uniprotID
IL-16	5.18786	2.31375	-2.87411	3.21e-05	0.00385648	0.136398	down	3603	Q14005
IL-11	8.89862	4.34644	-4.55218	0.000599102	0.0143784	0.0426242	down	3589	P20809
IL-12p70	2.50139	1.01469	-1.4867	0.000393273	0.0143784	0.356828	down	3592	P29459
IL-17	4.92458	2.56725	-2.35734	0.000540659	0.0143784	0.195151	down	3605	Q16552
MIP-1d	11.6367	10.5247	-1.11205	0.000412131	0.0143784	0.462637	down	6359	Q16663
IL-1a	5.00321	3.54246	-1.46075	0.00105596	0.0211193	0.363304	down	3552	P01583
IL-6R	11.8466	10.6109	-1.23566	0.00128048	0.021951	0.424647	down	3570	P08887
IL-12p40	5.33187	2.56047	-2.7714	0.002359	0.0291549	0.146462	down	3593	P29460
IL-15	5.56823	4.20495	-1.36328	0.00242957	0.0291549	0.388698	down	3600	P40933
CXCL16	10.366	11.6017	1.23567	0.0020315	0.0291549	2.3549	up	58191	Q9H2A7
IFNg	3.7962	2.3476	-1.4486	0.00308532	0.033658	0.366377	down	3458	P01579
G-CSF	6.23987	3.76772	-2.47215	0.00536725	0.0536725	0.180222	down	1440	P09919
RANTES	13.595	13.2419	-0.353137	0.00802446	0.0687811	0.78288	down	6352	P13501
VEGF-D	9.28038	8.05722	-1.22316	0.00764351	0.0687811	0.428342	down	2277	O43915
IL-6	5.9662	4.95853	-1.00766	0.0095844	0.071883	0.497351	down	3569	P05231
MCSF	1.70041	0.510967	-1.18945	0.00911132	0.071883	0.438471	down	1435	P09603
IL-4	5.16713	4.17409	-0.993031	0.0116373	0.0776365	0.502421	down	3565	P05112
NT-4	8.70639	7.45841	-1.24798	0.0122924	0.0776365	0.421037	down	4909	P34130
NAP-2	9.35796	8.8704	-0.487566	0.0121488	0.0776365	0.713227	down	5473	P02775
TIMP-1	14.6464	14.2829	-0.36345	0.0161052	0.096631	0.777304	down	7076	P01033
MSP	11.6172	11.0971	-0.520135	0.0170614	0.0974936	0.697306	down	4485	P26927
PARC	7.8097	8.47953	0.669832	0.0204142	0.11135	1.59089	up	6362	P55774
IL-1b	2.05055	0.83968	-1.21087	0.0252584	0.120063	0.432007	down	3553	P01584
MCP-1	7.52717	6.91457	-0.612597	0.0261488	0.120063	0.654019	down	6347	P13500
MIG	4.92366	2.80029	-2.12338	0.0270142	0.120063	0.229509	down	4283	Q07325
EGF R	13.6286	13.921	0.292414	0.026779	0.120063	1.22469	up	1956	P00533
IGFBP-6	15.6498	15.9158	0.266028	0.0247839	0.120063	1.20249	up	3489	P24592
IGFBP-2	13.1208	13.4267	0.305981	0.0306443	0.131333	1.23626	up	3485	P18065
IGFBP-1	11.6605	12.212	0.551531	0.0320911	0.132791	1.46564	up	3484	P08833
IL-10	5.93167	5.19812	-0.733546	0.0353024	0.139974	0.601424	down	3586	P22301
MCP-2	5.70701	5.04773	-0.659283	0.0361599	0.139974	0.633193	down	6355	P80075
TIMP-2	14.1663	13.6256	-0.540671	0.0422038	0.158264	0.687451	down	7077	P16035
Insulin	8.98491	8.17334	-0.811575	0.0472614	0.166805	0.56976	down	3630	P01308
ENA-78	9.33489	10.0064	0.671522	0.0461296	0.166805	1.59275	up	6374	P42830
IL-5	8.01863	6.98534	-1.03329	0.0514768	0.17079	0.488594	down	3567	P05113
IL-17F	9.35835	10.6529	1.29455	0.0526602	0.17079	2.453	up	112744	Q96PD4
SDF-1a	7.20913	6.53975	-0.669377	0.0517708	0.17079	0.628778	down	6387	?P48061
BLC	6.17708	5.445	-0.73208	0.0560345	0.176951	0.602035	down	10563	O43927
LIGHT	8.25673	7.71764	-0.539096	0.0599424	0.184438	0.688202	down	8740	O43557
GM-CSF	7.29288	6.45277	-0.840117	0.0639795	0.190769	0.558598	down	1437	P04141
IL-7	6.98454	6.19823	-0.786307	0.0651794	0.190769	0.579827	down	3574	P13232
IL-13	4.10947	3.169	-0.940471	0.0712218	0.203491	0.521063	down	3596	P35225
TNF RI	10.941	10.4373	-0.503738	0.0793568	0.221461	0.705277	down	7132	P19438
PIGF	6.39645	5.82051	-0.57594	0.0816805	0.222765	0.670849	down	5228	P49763
I-309	6.15203	5.36799	-0.784039	0.0869782	0.231237	0.580738	down	6346	P22362
IL-2	5.13834	4.41294	-0.725392	0.0963489	0.231237	0.604833	down	3558	P60568
TNF RII	14.497	14.2128	-0.28416	0.0918288	0.231237	0.821219	down	7133	P20333
bFGF	7.76487	7.21921	-0.545669	0.0948364	0.231237	0.685074	down	2247	P09038
TGFa	11.2312	11.804	0.572822	0.0941188	0.231237	1.48743	up	7039	P01135
TGFb1	8.68929	6.72486	-1.96443	0.0907841	0.231237	0.256241	down	7040	P01137
IP-10	9.61745	8.77738	-0.840079	0.10247	0.241106	0.558613	down	3627	P02778
Eotaxin	8.1931	7.3896	-0.803498	0.109178	0.250226	0.572958	down	6356	P51671
AR	8.3865	7.77873	-0.607766	0.110517	0.250226	0.656212	down	374	P15514
SCF	8.75445	8.14248	-0.611972	0.118783	0.259163	0.654302	down	4254	P21583
IL-18 BPa	9.36725	8.7688	-0.598458	0.118335	0.259163	0.66046	down	10068	O95998
b-NGF	8.03657	7.39686	-0.639718	0.12847	0.274194	0.641838	down	4803	P01138
FGF-7	8.75241	8.13763	-0.614772	0.130242	0.274194	0.653033	down	2252	P21781
IL-1ra	4.07967	2.99456	-1.08511	0.134964	0.279237	0.471356	down	3557	P18510
BMP-7	10.2469	9.53463	-0.712249	0.139159	0.283036	0.610368	down	655	P18075
IGFBP-3	15.1424	15.3374	0.194939	0.147991	0.295983	1.14468	up	3486	P17936
GDF-15	11.0393	11.2446	0.205212	0.157319	0.30948	1.15286	up	9518	Q99988
TGFb3	9.6896	9.07672	-0.612879	0.163188	0.312448	0.65389	down	7043	P10600
MPIF-1	8.65323	8.2784	-0.374826	0.164035	0.312448	0.771199	down	6368	P55773
NGF R	6.93405	6.44424	-0.489811	0.169656	0.318106	0.712118	down	4804	P08138
IL-8	6.3128	5.67156	-0.641239	0.184993	0.340154	0.641162	down	3576	P10145
TNFa	5.98902	5.41796	-0.571062	0.189919	0.340154	0.673121	down	4049	P01374
VEGF	8.38882	7.96977	-0.419051	0.188316	0.340154	0.747916	down	7422	P15692
IL-31	9.39015	10.1101	0.719977	0.220867	0.389765	1.64716	up	386653	Q6EBC2
HB-EGF	7.41002	6.54866	-0.861366	0.227828	0.396222	0.550431	down	1839	Q99075
MIP-1a	7.36706	7.76842	0.401367	0.258623	0.443354	1.32076	up	6348	P10147
FGF-4	11.2227	10.6961	-0.526544	0.269145	0.454893	0.694216	down	2249	P08620
IGF-1	9.362	8.84089	-0.521105	0.279291	0.459109	0.696838	down	3479	P05019
SCF R	13.8765	14.0185	0.141997	0.278061	0.459109	1.10343	up	3815	P10721
TNFb	8.50611	8.05178	-0.454331	0.299402	0.47274	0.729849	down	4050	Q06643
GH	7.50297	7.16608	-0.336886	0.292655	0.47274	0.791748	down	2688	P01241
MDC	9.57152	9.85447	0.282954	0.297392	0.47274	1.21668	up	6367	O00626
IGFBP-4	13.891	14.0326	0.141599	0.313601	0.488728	1.10313	up	3487	P22692
MCP-4	8.47297	8.13339	-0.339579	0.38573	0.593431	0.790272	down	6357	Q99616
OPG	8.2332	8.0218	-0.211399	0.411823	0.601884	0.863699	down	4982	O00300
PDGF-AA	14.3206	14.4346	0.114094	0.402695	0.601884	1.0823	up	5154	P04085
IL-9	12.0385	11.9053	-0.13319	0.409165	0.601884	0.911813	down	3578	P15248
IL-28A	7.01899	6.71062	-0.30837	0.414175	0.601884	0.807554	down	282616	Q8IZJ0
Lymphotactin	8.33126	8.01672	-0.314539	0.416303	0.601884	0.804108	down	6375	P47992
IL-29	10.1756	10.3867	0.211146	0.501944	0.700387	1.15761	up	282618	Q8IU54
LIF	7.27309	7.09066	-0.182428	0.49743	0.700387	0.881219	down	3976	P15018
TSLP	7.2285	7.59032	0.361819	0.496093	0.700387	1.28505	up	85480	Q969D9
OPN	11.6325	11.4121	-0.220438	0.519212	0.716155	0.858305	down	6696	P10451
BMP-4	10.7756	10.4411	-0.334449	0.535063	0.717569	0.793087	down	652	P12644
NT-3	10.0501	9.77161	-0.278469	0.538177	0.717569	0.824466	down	4908	P20783
GRO	4.66743	4.39277	-0.274657	0.536582	0.717569	0.826647	down	2919	P09341
BMP-5	10.5791	10.835	0.255842	0.562127	0.727061	1.19403	up	653	P22003
MCSF R	13.7217	13.7865	0.0648179	0.560131	0.727061	1.04595	up	1436	P07333
VEGF R3	10.7193	10.4325	-0.286788	0.563472	0.727061	0.819725	down	2324	P35916
ICAM-1	15.5687	15.4437	-0.124953	0.575681	0.727176	0.917034	down	3383	P05362
PF4	14.2417	14.1475	-0.0941959	0.575257	0.727176	0.936794	down	5196	P02776
MIP-1b	6.73425	6.57995	-0.154304	0.595804	0.729556	0.898566	down	6351	P13236
CTACK	11.233	11.3406	0.107627	0.592504	0.729556	1.07745	up	10850	Q9Y4X3
Eotaxin-3	6.16707	5.72644	-0.440634	0.589785	0.729556	0.736811	down	10344	Q9Y258
HCC-1	8.97027	9.02669	0.05642	0.601983	0.729676	1.03988	up	6358	Q16627
MIP-3a	4.92088	5.08924	0.16836	0.641828	0.770194	1.12378	up	6364	P78556
MIF	9.92082	9.79573	-0.125091	0.673634	0.800358	0.916946	down	4282	P14174
TECK	10.1629	10.0958	-0.0671175	0.724005	0.85177	0.954543	down	6370	O15444
EG-VEGF	8.25677	8.14868	-0.108086	0.738649	0.860562	0.927818	down	84432	P58294
Eotaxin-2	7.36615	7.2692	-0.0969472	0.750732	0.862015	0.935009	down	6369	O00175
GCP-2	5.18756	4.98398	-0.203578	0.761447	0.862015	0.868394	down	6372	P80162
TARC	10.382	10.4877	0.105688	0.754684	0.862015	1.07601	up	6361	Q92583
MCP-3	5.99318	5.93804	-0.0551401	0.769594	0.863097	0.962501	down	6354	P80098
Axl	7.13864	7.29812	0.159489	0.796766	0.885295	1.11689	up	558	P30530
CCL28	9.79759	9.84023	0.042642	0.814483	0.896679	1.03	up	56477	Q9NRJ3
GDNF	7.47891	7.39172	-0.0871928	0.825139	0.900152	0.941353	down	2668	P39905
6Ckine	8.97893	8.82988	-0.149048	0.864453	0.934544	0.901845	down	6366	O00585
PDGF-BB	10.0515	10.0393	-0.0121312	0.940405	0.984417	0.991627	down	5155	P01127
EGF	5.24658	5.23734	-0.00923984	0.955986	0.984417	0.993616	down	1950	P01133
BTC	9.43903	9.4578	0.0187769	0.945673	0.984417	1.0131	up	685	P35070
HCC-4	11.3036	11.2956	-0.00793822	0.952454	0.984417	0.994513	down	6360	O15467
I-TAC	8.23615	8.21851	-0.0176364	0.959807	0.984417	0.98785	down	6373	O14625
MIP-3b	10.9328	10.954	0.0212413	0.949078	0.984417	1.01483	up	6363	Q99731
BDNF	8.96609	8.97374	0.00764427	0.986462	0.986462	1.00531	up	627	P23560
HGF	7.88299	7.87837	-0.00461648	0.980786	0.986462	0.996805	down	3082	P14210
VEGF R2	11.7479	11.7522	0.00431238	0.983679	0.986462	1.00299	up	3791	P35968
